# Supplementary material for: The Gut Microbiome Regulates the Psychomotor Effects and Context-Dependent Rewarding Responses to Cocaine in Germ-Free and Antibiotic-Treated Animal Models
Source: Microorganisms. 2025 Jan 3;13(1):77. doi: 10.3390/microorganisms13010077 (PMC11767876; doi:10.3390/microorganisms13010077)
Supplement: Supplementary file 1 [file microorganisms-13-00077-s001.zip]

Archive with 1 entries (1 files):
- microorganisms-3407947-supplementary.pdf
